# Supplementary material for: Genetic score omics regression and multitrait meta-analysis detect widespread cis-regulatory effects shaping bovine complex traits
Source: PNAS Nexus. 2025 Jul 2;4(7):pgaf208. doi: 10.1093/pnasnexus/pgaf208 (PMC12275098; doi:10.1093/pnasnexus/pgaf208)
Supplement: pgaf208_Supplementary_Data [file pgaf208_supplementary_data.zip]

Archive with 2 entries (2 files):
- PNASNEXUS-PNASNEXUS-2024-00738-TRR-s01.docx
- PNASNEXUS-PNASNEXUS-2024-00738-TRR-s02.xlsx
